# Supplementary material for: Unraveling the Role of Toll-like Receptors in the Immunopathogenesis of Selected Primary and Secondary Immunodeficiencies
Source: Cells. 2023 Aug 12;12(16):2055. doi: 10.3390/cells12162055 (PMC10453926; doi:10.3390/cells12162055)
Supplement: Supplementary file 1 [file cells-12-02055-s001.zip]

Archive with 1 entries (1 files):
- cells-2519560-supplementary.pdf
